# Supplementary material for: The socio-economic burden of snakebite in Sri Lanka
Source: PLoS Negl Trop Dis. 2017 Jul 6;11(7):e0005647. doi: 10.1371/journal.pntd.0005647 (PMC5500261; doi:10.1371/journal.pntd.0005647)
Supplement: S1 Dataset — (XLS) [file pntd.0005647.s001.xls]

## Sheet: DALY
DISEASE:	[Enter Disease/Sequela name]						Updated:	[Date]									3			1
REGION:	[Enter Country or Region name]						By:	[Name]
PERIOD:	[Enter reference year]						Status:	[Preliminary, draft, final]
																				Colin Mathers
THIS TEMPLATE ENABLES CALCULATION OF YLL (See Part A below in rows 25 to 102)
YLD (See Part B below in rows 105 to 133)
DALYs (See Part C below in rows136 to 150)
IF YOU HAVE MORE THAN ONE SEQUELA FOR A DISEASE, CREATE A COPY OF THIS TEMPLATE
FOR EACH SEQUELA AND ADD THE DALYs FOR ALL SEQUELAE.
1. Enter disease name, region and period in the yellow cells above.
2. Enter update information in the purple cells above right.
3. If required, change discount and age weight parameters for DALY calculation in the grey box below.
4. If required, change age groups (insert additional rows if needed, and adjust lookup formulae for standard LE)
		DALY Parameters
		0.03	Discount rate (r)		Standard discount rate is 0.03
		0.04	Beta (b)		Standard age weights use beta=0.04
		0.1658	Constant (C)		Standard age weights use C=0.1658
		-0.07	-(b+r)
		0	K		K=0 (no age weights) to 1 (full age weights)
A. YLL template
A1.Enter population data in yellow cells below.
A2. Enter numbers of deaths for 5 year age groups in green cells below. (or death rates in next column and calculate numbers of deaths)
A3. If necessary, modify average ages at death (blue column). This may be important for lowest and highest age groups.
	Population	Deaths	Deaths	Av. Age	Standard		YLLs	YLL per							Standard e(a)
			per 1,000	at death	LE			1000							West Level 26
														Age	Males	Females
Males
0	172376	0	0	0.1	79.9358	1	0	0						0	80
1-4	706847	1	0.00141473	2.6	77.768	1	30.1	0.0425835						1	79.358
5-9	882108	5.0505	0.00572549	7.29	73.1008	1	149.566	0.169555						5	75.383
10-14	829069	5.34328	0.00644492	12.94	67.4682	1	154.578	0.186447						10	70.4
15-19	819927	9.85701	0.0120218	18.05	62.3786	1	277.996	0.33905						15	65.414
20-24	742316	11.6137	0.0156452	22.54	57.9148	1	319.002	0.429738						20	60.438
25-29	743510	21.8123	0.0293369	27.49	53.0014	1	578.813	0.778488						25	55.471
30-34	796866	23.691	0.0297302	32.57	47.9692	1	602.425	0.755993						30	50.512
35-39	686037	22.8248	0.0332706	37.52	43.0833	1	551.917	0.8045						35	45.565
40-44	661623	18.2501	0.0275839	42.61	38.0963	1	414.34	0.626248						40	40.641
45-49	618140	21.2145	0.03432	47.68	33.2061	1	446.01	0.721535						45	35.766
50-54	581293	33.2674	0.05723	52.64	28.5253	1	637.669	1.09698						50	30.99
55-59	500871	16.2982	0.0325398	57.64	23.9397	1	278.355	0.555742						55	26.322
60-64	425428	14.7001	0.0345537	62.67	19.5079	1	217.085	0.510274						60	21.81
65-69	283764	3.08642	0.0108767	67.68	15.3968	1	38.0573	0.134116						65	17.499
70-74	181846	6.95359	0.0382389	72.56	11.8306	1	69.2504	0.380819						70	13.577
75-79	116389	0	0	77.45	8.83369	1	0	0						75	10.166
80-84	108224	0	0	82.43	6.37343	1	0	0						80	7.447
85+	0	0	#DIV/0!	89	3.8828	1	0	#DIV/0!						85	5.238
Total	9856634	214.963	0.021809	41.3576	39.6637		4765.16	0.483447						90	3.544
														95	2.311
Females
0	170998	1	0.00584802	0.1	82.434	1	30.5223	0.178495						0	82.5
1-4	693641	2	0.00288334	2.6	80.284	1	60.6701	0.0874662						1	81.84
5-9	865644	2.62423	0.00303153	7.38	75.589	1	78.4161	0.090587						5	77.95
10-14	810983	5.95048	0.00733737	12.57	70.4354	1	174.375	0.215017						10	72.99
15-19	824322	1.42076	0.00172355	17.9	65.1548	1	40.652	0.0493157						15	68.02
20-24	790567	18.3529	0.0232148	22.6	60.5268	1	512.225	0.647921						20	63.08
25-29	809338	13.8065	0.0170589	27.48	55.7396	1	373.77	0.461822						25	58.17
30-34	842549	14.9263	0.0177157	32.64	50.6881	1	388.796	0.461452						30	53.27
35-39	723040	27.3622	0.0378432	37.54	45.9162	1	682.037	0.943291						35	48.38
40-44	697586	14.5753	0.020894	42.65	40.9807	1	343.753	0.492776						40	43.53
45-49	667690	32.4602	0.0486157	47.69	36.1753	1	716.489	1.07309						45	38.72
50-54	638167	34.6833	0.0543483	52.57	31.6153	1	708.305	1.10991						50	33.99
55-59	563358	18.6538	0.0331117	57.72	26.9002	1	344.354	0.611252						55	29.37
60-64	492482	17.9852	0.0365194	62.62	22.5296	1	294.535	0.598062						60	24.83
65-69	349525	2.17293	0.0062168	67.64	18.2013	1	30.476	0.0871927						65	20.44
70-74	230568	6.40178	0.0277653	72.63	14.1381	1	73.7633	0.31992						70	16.2
75-79	166797	0	0	77.57	10.5427	1	0	0						75	12.28
80-84	165550	0	0	82.55	7.5332	1	0	0						80	8.9
85+	0	0	#DIV/0!	90	4.25	1	0	#DIV/0!						85	6.22
Total	10502805	214.376	2.04113e-05	43.1078	40.8234		4853.14	0.46208						90	4.25
														95	2.89
A1. YLL in study age groups
	Population	Deaths	Deaths	Av. Age			YLLs	YLL per
			per 1,000	at death				1000
Males
0-4	879223	1	0.00113737	2.6			30.1	0.0342348
5-14	1711177	10.3938	0.00607405	10.1946			304.143	0.177739
15-29	2305753	43.283	0.0187718	24.012			1175.81	0.509947
30-44	2144526	64.7659	0.0302006	37.1436			1568.68	0.731482
45-59	1700304	70.7802	0.041628	52.3047			1362.03	0.801053
60-69	709192	17.7865	0.02508	63.5394			255.142	0.359765
70-79	298235	6.95359	0.0233158	72.56			69.2504	0.232201
80+	108224	0	0				0	0
Total	9856634	214.963	0.021809	41.3576			4765.16	0.483447
Females
0-4	864639	3	0.00346966	1.76667			91.1925	0.105469
5-14	1676627	8.57471	0.00511426	10.9816			252.791	0.150774
15-29	2424227	33.5801	0.0138519	24.4076			926.647	0.382244
30-44	2263175	56.8639	0.0251257	37.5636			1414.59	0.625045
45-59	1869215	85.7972	0.0459001	51.8434			1769.15	0.946466
60-69	842007	20.1581	0.0239405	63.1611			325.011	0.385995
70-79	397365	6.40178	0.0161106	72.63			73.7633	0.185631
80+	165550	0	0				0	0
Total	10502805	214.376	0.0204113	43.1078			4853.14	0.46208
B. YLD template
B1. Enter population data in yellow cells below (if have not entered them above for YLL).
B2. Enter incidence rates, age at onset and duration in green cells
B3. Enter disability weights in blue cells below.
	Population	Incidence	Incidence	Age at	Duration	Disability	YLDs	YLD per
			per 1,000	onset	(years)	Weight		1000
Males
0-4	879223	85.3241	0.0970448	2.5	0.3	0.163	4.15363	0.0047242
5-14	1711177	853	0.498487	10	0.3	0.163	41.5246	0.0242667
15-29	2305753	3551.61	1.54033	22.5	0.3	0.163	172.895	0.0749841
30-44	2144526	5314.41	2.47813	37.5	0.3	0.163	258.709	0.120637
45-59	1700304	5807.91	3.41581	52.5	0.3	0.163	282.733	0.166284
60-69	709192	1459.49	2.05796	65	0.3	0.163	71.0486	0.100183
70-79	298235	570.581	1.91319	75	0.3	0.163	27.7762	0.0931353
80+	108224	0	0	85	0.3	0.163	0	0
Total	9856634	17642.3	1.78989	41.4073	0.3	0.163	858.839	0.0871331
Females
0-4	864639	157	0.181579	2.5	0.3	0.163	7.64286	0.00883936
5-14	1676627	513.523	0.306283	10	0.3	0.163	24.9986	0.0149101
15-29	2424227	2011.05	0.829562	22.5	0.3	0.163	97.899	0.0403836
30-44	2263175	3405.47	1.50473	37.5	0.3	0.163	165.78	0.0732511
45-59	1869215	5138.23	2.74887	52.5	0.3	0.163	250.132	0.133817
60-69	842007	1207.23	1.43375	65	0.3	0.163	58.7686	0.0697959
70-79	397365	383	0.963849	75	0.3	0.163	18.6447	0.0469208
80+	165550	0	0	85	0.3	0.163	0	0
Total	10502805	12815.5	1.2202	43.3408	0.3	0.163	623.866	0.0593999
C. Total DALYS = YLL+YLD
	Males			Females			Persons
	Population	DALYs	DALYs per	Population	DALYs	DALYs per	Population	DALYs	DALYs per
			1000			1000			1000
Age
0-4	879223	34.2536	0.038959	864639	98.8353	0.114308	1743862	133.089	0.0763185
5-14	1711177	345.668	0.202006	1676627	277.79	0.165684	3387804	623.458	0.18403
15-29	2305753	1348.71	0.584931	2424227	1024.55	0.422628	4729980	2373.25	0.501747
30-44	2144526	1827.39	0.852119	2263175	1580.37	0.698296	4407701	3407.76	0.773137
45-59	1700304	1644.77	0.967337	1869215	2019.28	1.08028	3569519	3664.05	1.02648
60-69	709192	326.191	0.459947	842007	383.779	0.455791	1551199	709.97	0.457691
70-79	298235	97.0266	0.325336	397365	92.408	0.232552	695600	189.435	0.272333
80+	108224	0	0	165550	0	0	273774	0	0
Total	9856634	5624	0.57058	10502805	5477.01	0.52148	20359439	11101	0.545251
